# Supplementary material for: Potential Use of Essential Oil Isolated from Cleistocalyx operculatus Leaves as a Topical Dermatological Agent for Treatment of Burn Wound
Source: Dermatol Res Pract. 2018 Mar 5;2018:2730169. doi: 10.1155/2018/2730169 (PMC5859817; doi:10.1155/2018/2730169)
Supplement: Supplementary Materials — The raw data that demonstrated the antimicrobial activity of essential oil and the acceleration effect of essential oil on wound contraction rate were available in excel sheets in the Supplementary Materials. [file 2730169.f1.xlsx]

## Sheet: Antimicrobial activity
Anti-microbial activity of C. operculatus essential oil
Inhibition zone against Staphylococcus aureus (mm)
	First time	Second time	Third time
Essential oil	7.1	7.1	7.3
Tamanu oil	9.1	8.7	9.3
Gentamicin	11.2	11.4	11.5
Inhibition zone against Pseudomonas aeruginosa (mm)
	First time	Second time	Third time
Essential oil	0	0	0
Tamanu oil	0	0	0
Gentamicin	12.2	11.9	12.1

## Sheet: Wound contraction
Burn wound contraction in experimental mice after 10 days and 20 days
Burn wound area of experiemental mice in day 0 (cm2)
Day 0	Mouse 1	Mouse 2	Mouse 3	Mouse 4
Saline	1	1.21	0.99	1.1
Tamanu oil	0.99	1.1	1.1	1.1
Essential oil	1	1.1	0.99	1.1
Burn wound area of experiemental mice in day 10 (cm2)
Day 10	Mouse 1	Mouse 2	Mouse 3	Mouse 4
Saline	0.765	0.68	0.765	0.72
Tamanu oil	0.6	0.6	0.56	0.525
Essential oil	0.455	0.39	0.4225	0.455
Burn wound area of experiemental mice in day 20 (cm2)
Day 20	Mouse 1	Mouse 2	Mouse 3	Mouse 4
Saline	0.3	0.33	0.3	0.3
Tamanu oil	0.2	0.25	0.2	0.2475
Essential oil	0	0	0	0
